# Supplementary material for: Temporal dynamics of spontaneous default-mode network activity mediate the association between reappraisal and depression
Source: Soc Cogn Affect Neurosci. 2018 Oct 19;13(12):1235–47. doi: 10.1093/scan/nsy092 (PMC6277739; doi:10.1093/scan/nsy092)
Supplement: Supplementary Data [file nsy092_supp.zip]

Archive with 3 entries (3 files):
- scan-18-121-File001.docx
- scan-18-121-File002.docx
- scan-18-121-File011.docx
